# Supplementary material for: All-Cause Mortality Risk in National Prostate Cancer Cohort: An Impact of Population-Based Prostate Cancer Screening
Source: J Clin Med. 2021 Jun 1;10(11):2459. doi: 10.3390/jcm10112459 (PMC8199572; doi:10.3390/jcm10112459)
Supplement: Supplementary file 1 [file jcm-10-02459-s001.zip]

Archive with 1 entries (1 files):
- jcm-1203485-supplementary.pdf
